# Supplementary material for: Harpy: a pipeline for processing haplotagging linked-read data
Source: Bioinform Adv. 2025 Jun 5;5(1):vbaf133. doi: 10.1093/bioadv/vbaf133 (PMC12198493; doi:10.1093/bioadv/vbaf133)
Supplement: vbaf133_Supplementary_Data [file vbaf133_supplementary_data.zip]

Archive with 2 entries (2 files):
- SupplementaryMatrial_I.pdf
- SupplementaryMaterial_II.pdf
